# Supplementary material for: The Impact of Childhood Obesity on Adult Dental Caries: A Mendelian Randomization Study
Source: Dent J (Basel). 2025 Dec 3;13(12):573. doi: 10.3390/dj13120573 (PMC12731352; doi:10.3390/dj13120573)
Supplement: Supplementary file 1 [file dentistry-13-00573-s001.zip]

Archive with 1 entries (1 files):
- dentistry-3744949-supplementary.xlsx
