# Supplementary material for: The Impact of Childhood Obesity on Adult Dental Caries: A Mendelian Randomization Study
Source: Dent J (Basel). 2025 Dec 3;13(12):573. doi: 10.3390/dj13120573 (PMC12731352; doi:10.3390/dj13120573)
Supplement: Supplementary file 1 [file dentistry-13-00573-s001.zip › dentistry-3744949-supplementary.xlsx]

## Sheet: BMI Caries
Name	SNP	R2	F
ukb-a-248	rs10100245	0.000215777	72.5395
BMI Caries	rs10144067	0.000193042	64.8951
	rs10187101	0.000117078	39.3553
	rs10404726	0.00020243	68.0515
	rs10465231	0.000148334	49.8633
	rs1064213	0.000134727	45.2884
	rs10749233	0.000131926	44.3467
	rs10788493	9.524e-05	32.0137
	rs10803762	0.000106723	35.8739
	rs10805383	0.00014726	49.5021
	rs10865612	0.000251439	84.5311
	rs10898330	0.000103972	34.9491
	rs10938397	0.000422507	142.067
	rs10995427	0.000128455	43.1799
	rs11012732	0.000259145	87.1224
	rs11078883	0.000114044	38.3351
	rs11084554	0.000126854	42.6417
	rs11099020	0.000110683	37.2052
	rs11150745	0.000196861	66.179
	rs111640872	0.000193196	64.9466
	rs11223641	9.21664e-05	30.9804
	rs112520079	0.000137048	46.0689
	rs11264489	9.3898e-05	31.5625
	rs112693590	9.99334e-05	33.5915
	rs1127100	0.000127206	42.7599
	rs113182412	0.000103487	34.7861
	rs113230003	0.000152897	51.3973
	rs113603865	0.000132679	44.6
	rs11515071	0.000246474	82.8616
	rs11642015	0.00259478	874.389
	rs11650012	9.94679e-05	33.435
	rs11655587	0.000181954	61.1666
	rs11742930	0.000103245	34.7046
	rs11757278	0.00010901	36.6428
	rs11761411	9.10391e-05	30.6015
	rs117632017	9.47505e-05	31.8491
	rs11782074	9.94686e-05	33.4352
	rs11856579	0.000158479	53.2739
	rs12024554	9.84759e-05	33.1015
	rs12042959	0.000107153	36.0186
	rs12049202	0.000156742	52.6902
	rs12140153	0.000173445	58.3057
	rs12144626	0.000147599	49.616
	rs12477385	0.00010704	35.9807
	rs12479357	0.000152066	51.1179
	rs12614861	0.000108561	36.4919
	rs12622280	9.52306e-05	32.0105
	rs12662900	0.000118334	39.7775
	rs12679106	0.000203282	68.3381
	rs1286138	0.000147441	49.5629
	rs12877270	0.000142962	48.0572
	rs12881629	8.96416e-05	30.1317
	rs12885458	0.000125434	42.1643
	rs1296328	0.000181323	60.9547
	rs12992672	0.000756954	254.609
	rs13062093	0.000139566	46.9155
	rs13076052	0.00010539	35.4259
	rs13135092	0.000389403	130.931
	rs13174863	0.000160443	53.9344
	rs1320903	0.000216237	72.694
	rs1327259	9.52036e-05	32.0014
	rs1342391	0.000114176	38.3794
	rs13427822	0.000158198	53.1797
	rs1411432	0.000191554	64.3946
	rs1412239	0.000259161	87.1277
	rs1441264	0.00020326	68.3306
	rs1446585	0.00010527	35.3856
	rs1458156	9.7715e-05	32.8457
	rs1477290	0.000267437	89.911
	rs147730268	0.000206962	69.5754
	rs1582931	0.000111674	37.5383
	rs16846140	0.000120462	40.4928
	rs16916303	9.13477e-05	30.7052
	rs16932761	0.000124208	41.7522
	rs16975459	0.000125837	42.2999
	rs17014332	0.000111555	37.4984
	rs17024393	0.000234797	78.9351
	rs17058884	8.93149e-05	30.0219
	rs17085463	9.67117e-05	32.5084
	rs17342242	9.46202e-05	31.8053
	rs17399739	9.18313e-05	30.8678
	rs17716502	0.000165908	55.7717
	rs17731998	0.000106311	35.7353
	rs1788808	0.000172431	57.965
	rs1884897	0.000217858	73.239
	rs1901241	0.000102279	34.38
	rs1919243	9.66898e-05	32.5011
	rs1941706	9.94807e-05	33.4393
	rs1949204	0.000103787	34.887
	rs2035806	0.000139531	46.9036
	rs2046002	0.000100434	33.7599
	rs2121058	0.000206139	69.2987
	rs2135745	0.000107486	36.1303
	rs215634	0.000105845	35.5789
	rs217672	0.000102301	34.3875
	rs2192649	9.52201e-05	32.007
	rs2234458	0.000203426	68.3864
	rs2292238	0.000155519	52.279
	rs2307111	0.000411313	138.301
	rs2318543	0.000131194	44.1009
	rs2384054	0.000633276	212.982
	rs2398861	0.000190348	63.9892
	rs241460	0.000189213	63.6076
	rs2425857	9.41761e-05	31.656
	rs2439823	0.000237891	79.9753
	rs2450254	9.86278e-05	33.1526
	rs2450445	0.000106956	35.9524
	rs245775	0.00016805	56.492
	rs2470392	8.89695e-05	29.9057
	rs2474898	9.97478e-05	33.5291
	rs2482704	9.61737e-05	32.3276
	rs2606228	0.000112132	37.6923
	rs2609181	0.000107019	35.9735
	rs2616192	8.90849e-05	29.9445
	rs2678204	0.000364889	122.686
	rs2711111	0.000106685	35.861
	rs2725371	0.000141731	47.6433
	rs273505	0.000178632	60.05
	rs28366156	0.000197897	66.5273
	rs28447555	0.000104148	35.0082
	rs28489620	9.1028e-05	30.5977
	rs2861685	0.000155905	52.4087
	rs286818	0.000246107	82.7383
	rs2962082	9.40642e-05	31.6184
	rs2975693	0.000112448	37.7985
	rs34045288	0.000310347	104.342
	rs34095326	0.000123583	41.5419
	rs34361149	0.000308123	103.594
	rs34373881	0.00011751	39.5005
	rs34774377	9.48708e-05	31.8896
	rs34811474	0.000344421	115.802
	rs34966008	0.00019768	66.4545
	rs35025195	0.000151453	50.9119
	rs35193668	0.000132367	44.4952
	rs35483388	9.54318e-05	32.0782
	rs35626515	0.000351095	118.046
	rs35722922	0.000131269	44.1259
	rs357501	0.000113779	38.2459
	rs35851183	0.000132816	44.646
	rs35882248	0.000164083	55.1582
	rs36007635	9.81826e-05	33.0029
	rs362307	0.000139319	46.8324
	rs3759584	0.000129463	43.5188
	rs3802858	0.000136675	45.9434
	rs3803286	0.000198577	66.756
	rs3810291	0.000397545	133.67
	rs3843540	0.000151949	51.0785
	rs3844598	9.61119e-05	32.3068
	rs3861879	9.49352e-05	31.9112
	rs3897102	0.000106644	35.8474
	rs390192	0.000121057	40.6928
	rs4246657	0.000133956	45.0294
	rs4261944	0.000113797	38.2521
	rs4402589	0.000432758	145.515
	rs4467770	9.89488e-05	33.2605
	rs4474229	0.000121608	40.878
	rs4482463	0.000167297	56.2389
	rs4502882	0.000100751	33.8664
	rs4595495	9.46546e-05	31.8169
	rs4648450	0.000120846	40.6217
	rs4671328	0.000237841	79.9585
	rs4687770	8.90128e-05	29.9203
	rs4718964	0.00010542	35.4359
	rs4757144	0.000135779	45.6424
	rs4776970	0.000307282	103.311
	rs4777541	0.000141778	47.6592
	rs4778918	0.000116212	39.0641
	rs487662	9.11002e-05	30.622
	rs4911382	0.000120679	40.5658
	rs491711	0.00010963	36.8513
	rs4921301	0.00011095	37.2948
	rs4929923	0.000142626	47.944
	rs525101	0.000130528	43.8767
	rs539515	0.000765247	257.4
	rs550974	0.000125336	42.1313
	rs55689274	9.23365e-05	31.0376
	rs55726687	0.000195642	65.769
	rs55886426	9.77896e-05	32.8708
	rs55938344	0.000105985	35.6257
	rs56067609	9.09604e-05	30.575
	rs56161855	0.000124629	41.8937
	rs56212061	0.000116525	39.1691
	rs56773984	9.14433e-05	30.7374
	rs56803094	0.000128403	43.1625
	rs57636386	0.00028707	96.5133
	rs58862095	0.000297024	99.8609
	rs588660	0.000167221	56.2133
	rs59104534	9.65625e-05	32.4583
	rs5995843	0.00014258	47.9287
	rs6050446	0.000115265	38.7455
	rs60654199	0.000125699	42.2534
	rs60764613	0.000140967	47.3864
	rs61813324	0.000182628	61.3934
	rs61826867	0.000127341	42.8056
	rs61871615	0.000122173	41.0679
	rs61903695	0.000105115	35.3333
	rs61969510	9.88209e-05	33.2175
	rs62106258	0.000782002	263.04
	rs62147189	0.000136225	45.7922
	rs62246314	9.75995e-05	32.8069
	rs62407562	0.000118287	39.7616
	rs62543438	8.93915e-05	30.0476
	rs6265	0.000513288	172.607
	rs6536575	0.000101748	34.2015
	rs6575340	0.0002483	83.4757
	rs6601527	0.000235047	79.0189
	rs66679256	0.000134733	45.2904
	rs6687953	0.000124062	41.703
	rs66922415	0.00100581	338.399
	rs6705567	8.86587e-05	29.8013
	rs6722241	0.000164369	55.2543
	rs6739755	0.000215849	72.5636
	rs67609008	8.86726e-05	29.8059
	rs6780459	0.000104346	35.0749
	rs67844506	0.00020675	69.5041
	rs6789488	0.000154396	51.9014
	rs6809307	9.63288e-05	32.3797
	rs6831020	0.000109154	36.6913
	rs6861649	0.000100438	33.7613
	rs6950388	9.96883e-05	33.5091
	rs7006178	0.000101165	34.0055
	rs7030732	0.000113078	38.0102
	rs704061	0.00012859	43.2253
	rs7094644	0.000101944	34.2675
	rs7116641	0.000265188	89.1548
	rs7124681	0.000357374	120.158
	rs7132908	0.000396154	133.202
	rs7138383	0.000177883	59.798
	rs7141420	0.000220202	74.0272
	rs71495049	0.000111862	37.6015
	rs7183417	0.000112075	37.6733
	rs7189149	0.00010414	35.0058
	rs7195386	0.000129456	43.5164
	rs7201895	0.000140299	47.1619
	rs7218014	0.000139093	46.7564
	rs72697614	9.79005e-05	32.9081
	rs72820274	0.000128019	43.0335
	rs72892910	0.00046728	157.128
	rs72976986	0.00018044	60.6579
	rs73050254	9.05581e-05	30.4398
	rs73144053	0.000106999	35.9667
	rs73169730	0.000156122	52.4816
	rs7321331	0.000120772	40.5971
	rs73213484	0.000110746	37.2266
	rs7331420	9.05674e-05	30.4429
	rs7442885	0.000220034	73.9709
	rs7498044	0.00010779	36.2327
	rs750090	0.000113169	38.041
	rs752179	8.94577e-05	30.0699
	rs75499503	0.00013415	45.0945
	rs7553158	0.0001536	51.6336
	rs75557510	0.000163054	54.812
	rs756717	0.000103987	34.954
	rs76040172	0.000175361	58.9501
	rs7701777	0.000121198	40.7402
	rs7707394	0.000192902	64.8478
	rs7719067	0.000132697	44.6061
	rs7723426	9.7226e-05	32.6813
	rs7755574	9.9878e-05	33.5728
	rs7774	0.000120349	40.4549
	rs778094	0.00011054	37.1573
	rs7852189	0.000121638	40.8882
	rs78565420	0.000113779	38.246
	rs79113395	0.000174292	58.5906
	rs7933085	0.000126327	42.4644
	rs7941828	0.000115895	38.9574
	rs7952102	0.000113465	38.1405
	rs7992832	0.000126483	42.517
	rs799449	0.000200029	67.2442
	rs8015400	0.000199927	67.2099
	rs80330591	0.000117878	39.6239
	rs8078135	0.000194452	65.3691
	rs8087074	0.000113986	38.3156
	rs8134638	0.000111233	37.3902
	rs815163	0.000169143	56.8593
	rs845084	0.000161924	54.4324
	rs862320	0.000258737	86.9852
	rs869400	0.000290847	97.7834
	rs879620	0.000317699	106.814
	rs9267671	0.000122645	41.2268
	rs9320823	0.000176676	59.3922
	rs9342196	8.86061e-05	29.7836
	rs935166	0.0001237	41.5814
	rs9402104	9.56332e-05	32.1459
	rs946185	0.000105949	35.6136
	rs9515455	0.000159973	53.7764
	rs9527906	9.7013e-05	32.6097
	rs9641499	0.000148245	49.8334
	rs9688977	0.000147425	49.5577
	rs9835772	0.000146556	49.2656
	rs9843653	0.000517898	174.158
	rs9847186	0.000102511	34.4579

## Sheet: Child BMI Caries
Name	SNP	R2	F
ebi-a-GCST90002409	rs114670539	0.000773020350897877	30.6492127270491
Child BMI Caries	rs11676272	0.00226969257911805	90.1252371815212
	rs12042908	0.0014597043619603	57.915106345499
	rs12641981	0.000762920788645721	30.2484729934377
	rs13107325	0.000765326267788552	30.343919075583
	rs17817449	0.00183632152404314	72.8852268503912
	rs41279738	0.000814338893276409	32.288772276906
	rs4477562	0.00129251777287294	51.2732407005584
	rs543874	0.00161680921087992	64.1584793369888
	rs56133711	0.00101975367363558	40.4418417587967
	rs571312	0.0010148052535952	40.245395776001
	rs61765651	0.000826707155511892	32.7795832030588
	rs62500888	0.000972567505572496	38.5686900904856
	rs7138803	0.00209146859162118	83.0334645459995
	rs7199285	0.0010346697654879	41.0340034117865
	rs939584	0.0027491851824426	109.217477629173

## Sheet: cob Caries
Name	SNP	R2	F
ieu-a-1096	rs10913469	0.00208016694363932	28.8620293409914
cob Caries	rs13130484	0.00200310000482882	27.7905899978186
	rs17697518	0.00163941534989486	22.7366196979819
	rs256335	0.00154801413195999	21.4670349445835
	rs28636	0.00156874341341791	21.7549492355069
	rs4833407	0.00154323264809698	21.4006253893413
	rs4854344	0.00349170349748651	48.5155284666276
	rs4864201	0.00167629434339264	23.2489435511791
	rs571312	0.00297413651406313	41.3027341434648
	rs6752378	0.00301327759273481	41.8479410119596
	rs7138803	0.00274128852625767	38.0602149651546
	rs9299	0.00163514412590237	22.6772861985631
	rs9568856	0.00168383183217539	23.3536591830306
	rs9941349	0.00394752795838903	54.8740891128185

## Sheet: ICD 10 Caries
Name	SNP	R2	F
ukb-b-15541	rs10425697	5.21776e-05	24.1599
ICD 10 Caries	rs10761789	4.42569e-05	20.4922
	rs11642015	0.000170226	78.8296
	rs1243182	4.69236e-05	21.727
	rs1413030	4.36354e-05	20.2044
	rs2726032	4.95645e-05	22.9499
	rs2815775	4.86408e-05	22.5222
	rs2821555	4.27721e-05	19.8047
	rs34563765	5.68557e-05	26.3261
	rs35983068	6.03492e-05	27.9438
	rs4849909	4.24447e-05	19.653
	rs6458093	4.88661e-05	22.6265
	rs7231987	8.7057e-05	40.3116
	rs73137724	4.56366e-05	21.1311
	rs7565001	4.86096e-05	22.5077
	rs7763832	4.52793e-05	20.9656
	rs834869	4.6539e-05	21.5489
	rs9643184	4.35077e-05	20.1453

## Sheet: Obesity Caries
Name	SNP	R2	F
ebi-a-GCST001475	rs4854344	0.00349170349748651	48.5155284666276
Obesity	rs571312	0.00349170349748651	41.3027341434648
	rs6752378	0.00349170349748651	41.8479410119596
	rs7138803	0.00349170349748651	38.0602149651546
	rs9941349	0.00349170349748651	54.8740891128185

## Sheet: Positive Control Outcome
Name	SNP	R2	F
ukb-b-12493	rs10245376	8.60687e-05	39.8539
Positive Control Outcome	rs10749409	9.39534e-05	43.5053
	rs1077394	7.43841e-05	34.443
	rs10804330	7.71609e-05	35.7289
	rs11191559	8.33967e-05	38.6166
	rs11604462	8.59934e-05	39.819
	rs11801879	8.99567e-05	41.6544
	rs12258967	0.000103481	47.9175
	rs12263737	7.49442e-05	34.7024
	rs12360772	9.84592e-05	45.5919
	rs12656497	0.000135674	62.8268
	rs1275985	0.000177513	82.2047
	rs12762222	6.58699e-05	30.5003
	rs12932686	7.15358e-05	33.124
	rs13125101	0.000365847	169.452
	rs1327235	8.92914e-05	41.3463
	rs167479	0.000164446	76.1523
	rs16948048	8.34239e-05	38.6292
	rs17035646	0.000158565	73.4283
	rs17558745	6.61118e-05	30.6123
	rs1918898	6.9934e-05	32.3823
	rs2003476	7.40843e-05	34.3042
	rs2643826	0.000117069	54.2101
	rs2728624	7.16109e-05	33.1588
	rs2759315	0.000106612	49.3673
	rs3184504	0.000181057	83.8458
	rs346078	6.8447e-05	31.6937
	rs35443	0.00011306	52.3537
	rs35587371	9.5117e-05	44.0441
	rs3735533	0.000102231	47.3387
	rs3790604	0.000108409	50.1998
	rs3796581	9.64998e-05	44.6845
	rs3821843	8.87258e-05	41.0844
	rs3918226	0.000145265	67.2686
	rs4291	6.95563e-05	32.2074
	rs4412193	0.000100377	46.48
	rs55670730	6.77224e-05	31.3582
	rs55730499	8.66412e-05	40.119
	rs56094641	7.6155e-05	35.2631
	rs56273825	6.78666e-05	31.4249
	rs568546	0.000131802	61.0336
	rs57139556	7.74022e-05	35.8406
	rs6026744	0.000141526	65.5368
	rs6031435	8.39392e-05	38.8678
	rs6108171	0.000201707	93.4107
	rs633185	0.000167465	77.5505
	rs6766859	7.36546e-05	34.1052
	rs68096471	7.56375e-05	35.0234
	rs6822044	7.79078e-05	36.0747
	rs6866614	7.19739e-05	33.3269
	rs6918911	9.00774e-05	41.7103
	rs6961048	7.31867e-05	33.8885
	rs6991641	0.000100422	46.5009
	rs72831345	0.000222218	102.912
	rs7297416	6.5525e-05	30.3406
	rs740746	0.000118007	54.6448
	rs7497304	0.000147298	68.2104
	rs7528118	6.75064e-05	31.2581
	rs76452347	7.75714e-05	35.919
	rs7685862	7.19664e-05	33.3234
	rs7700842	0.000218264	101.08
	rs7763350	8.58433e-05	39.7495
	rs77924615	8.05096e-05	37.2796
	rs8042127	7.39792e-05	34.2555
	rs8118848	8.43373e-05	39.0522
	rs9375459	0.000185189	85.7599

## Sheet: Waist to hip BMI
Name	SNP	R2	F
ebi-a-GCST90025996	rs10046368	0.00015087	69.161
Waist to hip BMI	rs1016695	0.000158372	72.6008
	rs10195252	0.000524431	240.497
	rs10403360	0.000576787	264.521
	rs10441228	0.000187373	85.8979
	rs1044210	7.41099e-05	33.9706
	rs10498948	0.000105173	48.2108
	rs10515337	0.00013913	63.7787
	rs1055144	0.000291545	133.668
	rs10744167	0.000126125	57.8163
	rs10753801	0.000218052	99.9654
	rs1075403	0.000347943	159.534
	rs10787472	0.000194125	88.9937
	rs10821962	7.35797e-05	33.7275
	rs10832246	9.31225e-05	42.6864
	rs10840331	0.000113295	51.9341
	rs10851545	0.000119003	54.5513
	rs10878370	0.000163446	74.9274
	rs10883756	7.65171e-05	35.0741
	rs10891315	0.000291245	133.53
	rs10953934	0.000127482	58.4384
	rs10991437	0.000194664	89.2412
	rs11053221	9.50878e-05	43.5873
	rs11078594	7.207e-05	33.0355
	rs1111875	7.67613e-05	35.186
	rs11147235	9.0415e-05	41.4452
	rs111874795	0.000264238	121.145
	rs11198034	0.000124271	56.9665
	rs1149392	9.9283e-05	45.5106
	rs115447786	0.000680849	312.278
	rs11590845	6.10356e-05	27.9772
	rs116307916	8.4163e-05	38.5791
	rs11664106	0.000381991	175.151
	rs11718898	0.000140349	64.3374
	rs11737560	7.455e-05	34.1723
	rs117597226	6.61708e-05	30.3312
	rs11770289	0.000148501	68.0751
	rs11793856	8.91933e-05	40.8851
	rs11870577	0.000134251	61.5418
	rs11992444	0.000289711	132.827
	rs1211184	6.4606e-05	29.6139
	rs12121476	0.000204933	93.9499
	rs12141651	0.000144854	66.403
	rs12185079	6.87298e-05	31.5043
	rs12435157	0.000213847	98.0372
	rs12454712	0.00014902	68.313
	rs1250247	0.000100471	46.0551
	rs12519145	0.000185358	84.9739
	rs12554943	8.0006e-05	36.6734
	rs12591294	0.000149345	68.462
	rs12936587	0.000223585	102.502
	rs1294421	0.00047077	215.878
	rs13052956	8.32139e-05	38.144
	rs13107325	0.00018299	83.8881
	rs13250456	0.000292777	134.233
	rs13702	6.94189e-05	31.8202
	rs1377290	0.000380359	174.403
	rs140201358	0.000235192	107.825
	rs143384	0.000193501	88.7076
	rs1443512	0.000422156	193.576
	rs1445846	6.48137e-05	29.7091
	rs1468566	0.000116407	53.3608
	rs1499813	9.71193e-05	44.5186
	rs1534696	0.000394925	181.084
	rs1601468	6.99525e-05	32.0648
	rs1605750	0.000278528	127.698
	rs16857751	6.58435e-05	30.1812
	rs16919100	7.46398e-05	34.2135
	rs16952251	8.9296e-05	40.9322
	rs17033861	0.000138316	63.4057
	rs1727956	6.93009e-05	31.7661
	rs1749824	0.000165744	75.9808
	rs1757471	0.000120072	55.0411
	rs17597176	6.83679e-05	31.3384
	rs17631629	8.76699e-05	40.1867
	rs1805741	0.000149547	68.5548
	rs192111487	7.3748e-05	33.8046
	rs2000339	0.000218195	100.031
	rs2008843	7.52619e-05	34.4987
	rs2039956	0.000130389	59.7711
	rs2047936	0.000135428	62.0813
	rs2048508	0.000128051	58.6994
	rs2073267	0.000230666	105.75
	rs2145272	0.00032704	149.947
	rs2240463	0.000120085	55.0471
	rs2242416	0.000124617	57.1248
	rs2271384	0.000142866	65.4913
	rs227731	6.08107e-05	27.8741
	rs2289790	0.000102253	46.8721
	rs2292137	0.000146496	67.1559
	rs2294239	0.000311396	142.772
	rs2298632	0.000134499	61.6554
	rs2304429	0.000102701	47.0776
	rs2414095	0.000113567	52.0592
	rs2459337	0.00011555	52.9681
	rs250303	0.000138532	63.5046
	rs2509902	0.000108601	49.7823
	rs2509957	0.000141821	65.0123
	rs2526882	6.87337e-05	31.5061
	rs2605110	0.00065744	301.534
	rs2629046	6.89433e-05	31.6021
	rs2654980	8.1511e-05	37.3634
	rs267567	6.7387e-05	30.8887
	rs2695152	8.56009e-05	39.2383
	rs2864436	6.55213e-05	30.0335
	rs2925979	0.000324289	148.685
	rs293101	6.81763e-05	31.2505
	rs299615	7.88874e-05	36.1607
	rs308403	0.000156745	71.8548
	rs3110697	7.97898e-05	36.5744
	rs333507	9.35504e-05	42.8826
	rs34005	7.55852e-05	34.6469
	rs34312154	8.49185e-05	38.9255
	rs34402524	8.92745e-05	40.9223
	rs35344256	0.000103837	47.5984
	rs35368205	0.000214164	98.1824
	rs35759537	6.02992e-05	27.6396
	rs35772466	0.000207363	95.0641
	rs366187	0.000117696	53.9518
	rs3732083	0.000110158	50.4962
	rs3745348	0.000113333	51.9516
	rs3764002	0.00012283	56.3058
	rs3771084	0.000219532	100.644
	rs3792752	8.69975e-05	39.8785
	rs3795262	0.000141365	64.8033
	rs3807947	9.50157e-05	43.5543
	rs3808782	6.95846e-05	31.8961
	rs3848370	9.26665e-05	42.4774
	rs3851294	0.0001043	47.8105
	rs388781	0.000103277	47.3418
	rs3898451	9.20311e-05	42.1861
	rs41287298	7.69855e-05	35.2888
	rs4132228	0.000669813	307.213
	rs429358	0.000164583	75.4486
	rs4321376	9.13083e-05	41.8547
	rs4397735	0.000112562	51.5982
	rs4450871	0.000161111	73.8566
	rs4487571	0.000122741	56.2648
	rs4548227	0.000118153	54.1615
	rs464605	0.000409918	187.962
	rs4681821	8.11585e-05	37.2018
	rs4683297	0.000113118	51.8534
	rs4684859	0.000325025	149.022
	rs4786487	0.000214493	98.3334
	rs4800452	0.000139444	63.9225
	rs4823086	0.000131785	60.4112
	rs4841132	6.25154e-05	28.6555
	rs4850910	0.000114845	52.6449
	rs4908286	0.000141546	64.8865
	rs4928143	9.82211e-05	45.0238
	rs555754	0.000280678	128.684
	rs55920843	0.00016344	74.9245
	rs56911719	7.76547e-05	35.5956
	rs57826934	0.000198172	90.8494
	rs58584712	0.00022809	104.568
	rs6066103	0.000472417	216.633
	rs61747585	8.36966e-05	38.3653
	rs61964261	8.34858e-05	38.2687
	rs62002122	7.55458e-05	34.6288
	rs62011302	7.93575e-05	36.3762
	rs62062136	0.000213859	98.0424
	rs622856	0.000150211	68.8592
	rs62320367	8.07197e-05	37.0006
	rs62621409	7.93924e-05	36.3922
	rs647978	7.44866e-05	34.1432
	rs651477	5.59866e-05	25.6627
	rs651837	0.000305259	139.957
	rs653178	8.00999e-05	36.7165
	rs6546355	5.95095e-05	27.2776
	rs6573198	9.75653e-05	44.7231
	rs6603004	6.82435e-05	31.2813
	rs6670040	6.39709e-05	29.3227
	rs6701725	6.7391e-05	30.8906
	rs6716270	0.000175865	80.6213
	rs6735844	0.000126192	57.8472
	rs67597629	0.000213048	97.6705
	rs6793495	7.00317e-05	32.1011
	rs6822892	6.8804e-05	31.5383
	rs6836057	7.83004e-05	35.8916
	rs6861681	0.000393045	180.222
	rs6887628	6.84474e-05	31.3748
	rs690238	7.17875e-05	32.9059
	rs6914079	9.70075e-05	44.4674
	rs6921610	8.66959e-05	39.7403
	rs6983481	0.000172581	79.1156
	rs7025811	7.5678e-05	34.6894
	rs7031163	0.000180333	82.67
	rs7072380	8.64648e-05	39.6343
	rs7133378	0.000838761	384.766
	rs718314	0.000478147	219.262
	rs7203193	7.22507e-05	33.1183
	rs7207123	0.000106457	48.7994
	rs72628506	0.000175462	80.4366
	rs727428	0.000160987	73.7999
	rs72801474	0.000159174	72.9683
	rs72961013	0.00204864	940.916
	rs72986327	9.34507e-05	42.8369
	rs7394746	0.000225793	103.515
	rs750460	8.52547e-05	39.0796
	rs7578597	8.88671e-05	40.7356
	rs7651090	0.000105313	48.2749
	rs76525389	6.38493e-05	29.267
	rs7708285	8.70234e-05	39.8904
	rs77097175	0.000130964	60.0349
	rs7723040	0.000128699	58.9963
	rs7797942	9.57587e-05	43.8949
	rs7832357	0.000126601	58.0347
	rs78852278	0.000105591	48.4024
	rs7942991	0.000160826	73.7261
	rs79561207	7.56478e-05	34.6756
	rs797475	0.000374513	171.721
	rs79958143	0.000100861	46.2341
	rs80076900	8.30399e-05	38.0642
	rs8052655	9.44529e-05	43.2963
	rs805753	0.000117216	53.7319
	rs8082188	0.000121989	55.9203
	rs8121509	0.000110277	50.5509
	rs849134	0.000208939	95.7866
	rs856411	0.000103761	47.5637
	rs862049	9.01211e-05	41.3104
	rs867264	0.000104146	47.74
	rs891088	7.22573e-05	33.1213
	rs900400	0.000532452	244.178
	rs905938	0.000261486	119.883
	rs937218	0.000111326	51.0317
	rs9425291	0.000441243	202.332
	rs9435732	8.96279e-05	41.0844
	rs9462026	0.000107943	49.4808
	rs951252	0.000208727	95.6892
	rs9521732	0.000122408	56.1121
	rs9568486	6.18838e-05	28.366
	rs9818870	0.000148115	67.8984
	rs9833879	0.0004237	194.284
	rs984222	0.000657542	301.581
